# Supplementary material for: Frequency of abnormal C-reactive protein concentrations in blood of dogs with hypoadrenocorticism
Source: J Vet Intern Med. 2026 Apr 4;40(2):aalag054. doi: 10.1093/jvimsj/aalag054 (PMC13050043; doi:10.1093/jvimsj/aalag054)
Supplement: CRP_hypoadrenocorticism_supplementary_data_1_aalag054 [file crp_hypoadrenocorticism_supplementary_data_1_aalag054.xlsx]

## Sheet: Sheet1
Patient ID	CRP (mg/L)	CRP increased	Inflammatory comorbidity	Na - external (mmol/l)	Na - blood gas (mmol/L)	K - external (mmol/l)	K - blood gas (mmol/L)	NA:K	pH	BP (mmHg)	Temp (°C)	Glucose - blood gas (mmol/l)	Glucose - External (mmol/L)	Cholesterol (mmol/L)	CK (U/L)	DGGR - lipase (U/L)	Hct (L/L)	Eosinophil (x10^9/L)	Lymphocyte (x10^9/L)	HR (bpm)	Dehydration (categorical	RR (brpm)	Collapse	Vomiting	Diarrhoea	Diagnosis	AST (U/L)	Lactate (mmol/l)	PvCO2 (mmHg)	Demeanor	Urea (mmol/l)	Creatinine (umol/L)	ALT (U/L)	iCa (mmol/l)	USG	Albumin (g/L)	Neutrophils (x10^9/L)	% bands	Duration hospitalisation (days)	Survival
1	47.3	1	1	0	.	4.5	.	32	.	160	38.5	.	3.6	4.1	232	51	0.39	3.28	4.3	100	3	28	0	1	0	2	66	.	.	2	7.1	192	50	.	1.012	17	10.86	0	10	1			KEY:	.' denotes missing data
2	34.4	1	0	1	123	5.9	4.6	22	7.326	.	37.1	4.8	6.41	3.99	.	.	0.5	0.75	3.08	100	2	24	0	1	1	1	.	0.9	32.2	3	26.4	110	69	1.48	.	32	5.86	.	7	1			CRP increased	0, No. 1, Yes
3	52.5	1	1	0	131	7.6	6.2	18	7.263	135	38.9	4.3	3.62	1.53	137	24	0.516	1.38	3.89	102	5	20	0	0	0	1	47	1.2	27.5	2	19.6	205	73	1.51	1.018	30	10.37	.	6	1			Comorbidities (inflammatory)	0,No. 1, Yes
4	8	0	0	1	117	6	5.2	19.83	7.204	.	37.5	8	7.3	.	175	.	0.56	0.28	2.76	120	1	20	0	1	1	1	47	2.4	51.2	2	23.6	236	101	1.35	1.016	36	5.8	0	2	1			Dehydration	1=N/A, 2 = Euhydrated 3 = mild 4= moderate. 5= severe
5	8	0	0	0	135	8.3	8.4	16.51	7.186	118	37.4	4.3	3.6	7	679	49	0.48	0.51	7.14	140	1	36	0	0	0	1	59	1.4	45.2	2	11.9	152	39	1.36	1.017	34	8.67	0	1	1			Collapse	0, No, 1, Yes
6	70.4	1	0	1	.	3.4	.	42.94	.	.	40.1	.	4.6	3	175	14	0.35	0.39	3.12	160	2	24	0	0	0	2	65	.	.	2	3.4	97	65	.	1.007	23	15.99	0	2	1			Vomiting	0, No, 1, Yes
7	180	1	1	0	136	8.3	8.1	16.87	7.237	.	37.5	9	4.7	3.8	5796	19	0.563	1.22	3.27	84	3	60	1	0	1	1	.	1.3	36.5	5	34.1	390	154	1.39	1.018	34	8.88	0	.	0			Diarrhoea	0, No, 1, Yes
9	8	0	0	1	123	4.2	7.1	33.81	7.15	63	35.9	2.6	5.4	2.7	129	17	0.38	0	1.39	60	5	24	1	0	0	1	41	1.1	39	2	9.1	54	41	1.16	.	23	11.81	0	2	1			Diagnosis	1, Newly diagnosed primary hypoadrenocorticism 2, Newly diagnosed eunatraemic eukalaemic hypoadrenocorticism 3, Iatrogenic 4, Breakthrough/recurrent hypoadrenocortical crisis
10	8	0	0	1	116	6.4	7.1	18.91	7.3	70	38.6	8.3	6.7	5.6	568	22	0.6	0.51	3.3	140	5	32	0	0	0	1	37	1.1	34	2	8.9	81	50	1.45	.	31	6.18	0	2	1			Demeanor	1, BAR 2, QAR. 3, Dull. 4, Obtunded 5, comatose
11	13.8	1	0	1	129	6.6	6.5	20.61	7.31	.	38.6	5.2	3.7	5.2	594	30	0.55	0	3.21	141	5	24	0	1	0	1	54	1.4	28	1	9.7	149	59	1.49	.	28	6.95	0	1	1			Survival	0, No 1, Yes
12	8	0	0	1	127	7.6	6.8	16.97	7.3	.	38.6	5.5	4.8	6.1	220	51	0.51	0	3.5	90	5	32	0	1	0	1	28	2.1	34	1	10	121	58	1.4	.	37	5.8	.	1	1
13	25.8	1	0	1	128	8.6	6.8	15	7.38	182	38.2	3.4	3.7	3.2	903	16	0.36	0.49	3.69	140	5	28	0	1	0	1	82	0.7	26	2	18	209	56	1.29	1.005	24	7.63	0	2	1
15	8	0	0	1	122	6.5	5.8	18.2	7.379	105	37.5	5.6	3.8	4.1	581	20	0.54	0.41	3.28	120	2	24	1	0	0	1	73	1.4	37.1	2	13.3	56	42	1.27	.	32	.	.	2	1
16	56	1	1	0	142	4.3	4.1	36	7.342	166	36.4	1.8	5.7	1.9	256	164	0.24	0	3.06	188	5	16	0	1	1	2	68	3.8	43.3	2	7.1	34	69	1.15	1.02	16	49.56	3	7	1
17	122.2	1	0	1	.	4	.	37.5	.	100	38.8	.	2.6	2.9	673	15	0.28	0.26	2.78	96	5	32	0	1	0	2	.	.	.	3	6.5	72	89	.	1.018	14	4.78	3	6	1
18	75.6	1	0	0	140	6.6	6	21.36	7.241	68	37.6	4.8	4.8	5.3	236	22	0.47	0.16	1.44	90	3	30	0	1	1	3	29	1.2	45	4	61.4	686	114	1.1	1.013	40	13.44	0	2	0
19	154.6	1	1	0	140	5	4.1	28.6	7.35	.	40.3	5.7	5.5	4.1	717	11	0.39	0.12	2.16	160	2	32	0	0	0	2	89	1.1	30.1	2	4.5	97	64	1.32	1.03	31	13.06	.	4	1
20	191.4	1	1	0	140	3.7	3.5	39.46	7.27	.	40.8	11.5	3.3	3.2	396	37	0.46	0.26	2.35	108	2	32	0	1	0	2	63	2	33.2	.	5.5	91	44	1.35	1.02	23	5.75	0	1	1
21	180.8	1	0	1	129	8.2	6.6	15.73	7.207	.	36	7.2	3.1	.	2672	.	0.6	0.66	1.76	60	3	20	1	1	1	1	176	0.6	27.9	3	42.9	316	82	1.26	.	31	7.81	0	5	1
22	58	1	0	1	131	6.1	6.7	22.79	7.3	95	35.4	2.1	2.8	3.7	129	21	0.65	1.38	3.5	110	3	20	0	1	0	1	28	0.6	45.6	2	11.4	113	36	1.45	1.049	33	6.5	0	3	1
23	102.7	1	1	0	133	6.6	5.7	21.06	7.296	.	37.4	4.1	3.3	3	238	29	0.61	0.68	2.71	140	3	28	0	1	1	1	57	1.9	36.2	2	11.1	164	83	1.7	.	31	6.33	0	1	1
24	99	1	0	1	144	5.4	4.9	26.77	7.192	118	35.6	2.5	2.4	1.3	6575	13	0.45	0.02	3.83	84	2	24	0	0	0	1	1790	4.7	49.7	2	12.4	149	50	1.32	1.046	17	5.38	.	.	0
25	18.6	1	0	0	120	5.7	7.5	21.75	7.221	100	34.4	6.2	19.1	1.8	231	9	0.56	0.05	1.3	30	4	20	1	0	1	1	23	1.6	29.1	5	18.1	141	38	1.18	.	19	3.69	0	2	1
26	72.6	1	0	1	133	7.4	4.5	17.7	7.199	.	35.9	9.9	1.6	4.6	256	31	0.59	2.12	3.5	140	3	16	0	1	0	1	41	2	36.4	4	23.6	181	74	1.65	.	28	6	0	2	1
27	8	0	1	1	132	6.7	5.9	19.7	7.238	170	37.7	4.8	4.9	6.2	325	21	0.5	0.58	2.5	84	5	20	1	0	1	1	43	0.8	40	2	21.2	189	57	1.39	.	31	5.86	0	0	1
28	108	1	0	1	126	8.4	7.1	15.8	7.312	.	35.8	2.4	3.7	2.3	188	671	0.71	0.53	3.21	54	3	20	0	0	0	1	55	0.5	43	2	14.9	137	63	1.13	1.025	29	10.47	0	3	1
29	176	1	0	1	126	9.5	8.9	13.37	7.211	.	37.1	5.4	5.2	3.5	548	40	0.65	0.78	4.88	50	3	16	0	1	0	1	67	1.6	45.4	4	38.4	381	47	1.33	.	28	12.68	0	1	1
30	8	0	0	0	146	5.9	5	25.17	7.366	.	39	4.5	.	4.2	94	26	0.54	0.34	2.8	60	1	20	0	0	1	2	129	1.1	40.8	1	5.9	90	365	1.33	1.019	36	7.5	0	6	1
31	37	1	0	1	127	9.4	7.6	13.19	7.27	110	38.8	6	4.9	11.2	427	16	0.54	1.14	2.66	136	2	40	0	1	1	1	42	1.1	36.2	2	49.4	551	41	1.72	1.011	35	4.75	0	1	1
32	63	1	0	0	141	4.5	3.5	32.4	7.38	113	37	3	3.6	3.8	1661	.	0.35	0.5	0.8	52	2	28	1	0	1	2	245	0.9	47	4	3.6	71	50	1.28	.	21	8.5	3.5	1	1
33	40	1	0	1	125	5.9	5.8	21.69	7.164	.	37.2	2.7	7.9	3.4	539	27	0.31	0.48	4.09	160	2	30	0	1	1	1	46	2.4	35.6	3	16.8	64	21	1.42	.	25	18.53	0	2	1
34	8	0	0	1	122	5.5	5.3	22.36	7.354	.	38.7	8.3	8.5	3.8	86	17	0.57	0.68	1.36	100	2	28	0	1	0	4	23	1.4	38.1	2	8.3	70	82	1.3	.	36	19.52	2	1	1
35	44	1	0	1	121	6.4	6.2	19.44	7.319	.	39	3.9	3.6	1.2	5465	27	0.47	0.9	9.9	140	5	20	0	0	0	1	303	1.5	35.3	2	11	158	58	1.2	1.021	17	6.6	.	1	1
36	8	0	1	0	150	4.7	4.4	31.91	7.381	178	.	5.3	4.6	3.9	106	42	0.44	0.46	2.32	100	5	36	0	1	0	3	24	1.5	39.5	2	6.5	87	21	1.29	.	29	8.58	0	1	1
37	41	1	0	1	152	4.6	3.7	31.87	7.357	141	.	0.4	4.1	2.4	614	16	0.34	0.27	2.28	131	5	36	0	1	1	2	93	0.7	38.2	2	4	64	62	1.38	.	22	3.95	.	2	1
39	8	0	0	0	147	6	4.7	24.17	7.32	96	36.8	4.6	4.5	8.3	182	21	0.3	2	2.92	68	5	30	0	0	1	2	36	2.3	44	2	12	122	50	1.47	.	24	8.67	0	.	0
40	80	1	0	1	136	6.5	8.3	10.12	7.25	.	36.5	2.7	5.9	3.2	890	9	0.36	0.21	1.5	48	5	20	1	1	0	4	72	3.6	36.1	4	15	149	49	1.24	.	22	8.67	0	1	1
41	100	1	1	0	142	10	8.1	13.4	7.3	.	36.1	5.2	4.21	2.67	.	264	.	0.77	2.09	48	5	32	0	0	1	1	.	1.9	20	3	27.7	.	76	1.36	.	33	9.82	3.37	.	0
43	124	1	1	0	147	4.3	4.3	33.64	7.317	.	40.4	2.7	2.21	2	59171	7	0.41	1.01	3.71	120	5	52	0	0	1	1	3482	1.4	32.6	2	6.3	177	306	1.27	1.015	12	24.6	0	.	0
44	123.3	1	0	1	132	4	3.7	34.5	7.37	104	36.6	7	4.8	1.8	769	29	0.31	0	0.64	80	5	60	0	1	0	1	73	1.3	28	3	3.3	60	33	1.19	.	16	19.37	.	1	1
46	49	1	1	1	167	4.6	3.9	34.06	7.385	98	40	4.6	3.7	2.9	530	361	0.46	0.3	2.12	125	5	60	0	1	0	3	85	1.3	31	2	3.2	141	19	1.35	1.011	21	7.07	0	3	1
47	80.2	1	0	1	140	4.9	3.6	29.18	7.41	98	38	4.5	4.3	2.8	1106	39	0.35	0	2.45	140	5	28	0	1	1	2	81	1.6	35	2	7.4	81	65	1.27	1.005	23	14.35	0	3	1
50	68	1	0	0	149	5.4	4.4	28.01	7.383	100	38.5	5.6	5.2	3	653	47	0.28	0	3.47	150	5	18	0	0	1	1	79	1.2	36.3	1	7.1	244	40	1.27	1.027	18	11.17	.	6	1
51	157	1	0	1	142	5.1	4.1	28.63	7.33	122	38.1	5.2	3.8	5.1	1107	14	0.59	1.63	1.84	152	2	24	0	1	0	1	116	1.6	31	2	20.1	229	82	1.94	1.007	37	15.71	0	1	1
52	10.3	1	0	1	.	7.1	.	19.15	.	163	39.1	.	5.4	2.7	469	17	0.4	0.52	4.52	144	1	16	1	0	0	1	65	.	.	1	11.3	149	43	.	.	31	11.66	0	0	1
53	56.7	1	0	1	.	6.3	.	20.63	.	87	38.4	.	4.3	6	625	16	0.64	0.68	4.33	48	5	44	0	1	1	1	63	.	.	2	23.7	182	81	.	1.027	33	6.04	0	2	1
54	58	1	0	1	135	5.7	4.6	13.24	7.245	156	36.7	3.6	3.3	3.1	1091	12	0.49	0.81	5.18	132	5	32	0	1	0	1	86	0.9	45.6	2	142	23.6	58	1.72	1.019	29	4.37	0	2	1
55	73	1	0	1	146	5.9	4.1	24.79	7.406	135	38.5	6.5	4.2	1.7	534	17	0.46	0.63	2.14	160	5	24	0	1	0	2	70	1.1	35.3	2	7.8	65	40	1.26	.	24	9.3	0	1	1
56	30.1	1	0	1	139	6.9	7	19.16	7.33	160	38.7	.	3.7	8.2	669	.	0.6	0.5	3.23	124	2	24	0	0	0	1	122	.	36.7	2	15	158	96	1.29	1.014	32	5.56	0	1	1
57	15	1	1	1	.	4.6	.	32.68	7.395	116	37.8	5.9	4.1	3.6	546	95	0.5	0.81	4.56	120	5	30	0	1	0	2	69	.	34.7	1	10.1	81	72	.	.	26	10.11	0	1	1
58	8	0	1	0	149	5.4	4	26.67	7.219	99	37.9	2.8	.	5	639	15	0.7	0.22	0.39	200	3	60	0	1	1	4	71	3.9	51.4	2	8.8	201	51	1.24	.	37	3.45	0	1	1
